# Supplementary material for: Reversible Hydrogen Storage Media by g-CN Monolayer Decorated with NLi4: A First-Principles Study
Source: Nanomaterials (Basel). 2023 Feb 7;13(4):647. doi: 10.3390/nano13040647 (PMC9964983; doi:10.3390/nano13040647)
Supplement: Supplementary file 1 [file nanomaterials-13-00647-s001.zip]

Archive with 1 entries (1 files):
- nanomaterials-2158048-supplementary.pdf
